# Supplementary material for: A comparative content analysis of newspaper coverage about extreme risk protection order policies in passing and non-passing US states
Source: BMC Public Health. 2022 May 16;22:981. doi: 10.1186/s12889-022-13374-8 (PMC9109361; doi:10.1186/s12889-022-13374-8)
Supplement: Supplementary file 2 — Additional file 2: Table. List of Articles, News Outlets, Scope of News Outlet, and Relevant States Included in Content Analysis. Lists the 237 articles included in the content analysis by article headline, name of the news outlet in which the article was published, scope of the news outlet (local or national), and relevant state(s) discussed in the article. [file 12889_2022_13374_MOESM2_ESM.xlsx]

## Sheet: Sheet1
Table. List of Articles, News Outlets, Scope of News Outlet, and Relevant States Included in Content Analysis
Article Headline	News Outlet	Scope of News Outlet	Relevant State(s)
Colorado governor candidates discuss firearm regulation, opioids during Fort Collins forum	Rocky Mountain Collegian: Colorado State University (CO)	Local	Colorado
From the Editorial Advisory Board: Local gun control	The Daily Camera (Boulder, CO)	Local	Colorado
Mike Foote: A real opportunity to curb gun violence	The Daily Camera (Boulder, CO)	Local	Colorado
"Red flag" bill would allow gun seizure for at-risk individuals	The Denver Post (CO)	Local	Colorado
Dems in battleground district think GOP senator's stance will cost him	The Denver Post (CO)	Local	Colorado
Dems seek GOP's support - The governor and the party's lawmakers want to let judges seize firearms from people in crisis	The Denver Post (CO)	Local	Colorado
Friends hold vigil for barkeep	The Denver Post (CO)	Local	Colorado
House advances "red flag" gun bill	The Denver Post (CO)	Local	Colorado
Large-scale change appears unlikely - Colorado Democrats are set to reject three measures that would loosen regulations	The Denver Post (CO)	Local	Colorado
Middle ground between gun control and gun rights	The Denver Post (CO)	Local	Colorado
Two ways to improve safety, mental health treatment	The Denver Post (CO)	Local	Colorado
Colorado 'red flag' gun bill passes committee	The Gazette (Colorado Springs, CO)	Local	Colorado
Red flag' bill in House gets bipartisan support	The Gazette (Colorado Springs, CO)	Local	Colorado
Fla. probes cop fiasco Gov seeks answers on failure to confront killer, rips armed-teacher idea	Daily News (New York)	Local	Florida*
Gov weighs 'red flag' gun safety law - Plan lets police confiscate firearms, ammo from someone deemed a threat	Detroit News, The (MI)	Local	Florida*
Commentary; Our youngsters' indignation may be our best hope for gun reform	Houston Chronicle (TX)	Local	Florida*
EDITORIAL: America needs smarter gun laws	Indiana Daily Student: Indiana University (IN)	Local	Florida*
Rubio: Wider checks, no gun control	Naples Daily News (FL)	Local	Florida
Senate blocks ban on AR-15s, sets vote	Naples Daily News (FL)	Local	Florida
Fla. Senate votes no on arming teachers	New Hampshire Union Leader / New Hampshire Sunday News (Manchester, NH)	Local	Florida*
wNation	New Hampshire Union Leader / New Hampshire Sunday News (Manchester, NH)	Local	Florida*
How Many Times? - State Dems twisting 'arms' - Tactic forces a gun vote in Albany	New York Post (NY)	Local	Florida*
Editorial: 'Red flag' law might avert tragedy	Ocala Star-Banner (FL)	Local	Florida
Would tough firearm laws have limited the carnage?	Oroville Mercury Register (CA)	Local	Florida*
School shooting - Would tough firearm laws have limited the carnage?	Oroville Mercury-Register (CA)	Local	Florida*
Gun confiscation considered for domestic abuse cases	Parsons Sun (KS)	Local	Florida*
Time might be right for our 'red flag' law	Republican-American (Waterbury, CT)	Local	Florida*
Democrats make late push on gun-control proposal - After Florida shooting, Virginia Democrats make late push on proposal to seize guns from dangerous people	Richmond Times-Dispatch (VA)	Local	Florida*
‘We’ve gotten somewhere’	Sarasota Herald-Tribune (FL)	Local	Florida
Galvano makes start at gun-law changes	Sarasota Herald-Tribune (FL)	Local	Florida
Rubio's Parkland plan: wider checks, no gun control	Stuart News-Port St. Lucie News / St. Lucie News Tribune / Jupiter Courier / Fort Pierce News (FL)	Local	Florida
A look at the gun legislation under consideration	Sun Sentinel (Fort Lauderdale, FL)	Local	Florida
Assault weapons ban axed in hearing	Sun Sentinel (Fort Lauderdale, FL)	Local	Florida
Law wouldn't have kept Cruz from buying gun	Sun Sentinel (Fort Lauderdale, FL)	Local	Florida
Police may get power to take guns - 'Red flag' laws allow weapons to be seized from those who may pose threat	Sun Sentinel (Fort Lauderdale, FL)	Local	Florida
Rubio retracts his slight shift on guns	Sun Sentinel (Fort Lauderdale, FL)	Local	Florida
Rubio: Give schools grants to cut gun threat	Sun Sentinel (Fort Lauderdale, FL)	Local	Florida
GUN DEBATE LOSES STEAM IN CONGRESS	Tampa Bay Times (FL)	Local	Florida
IS GUN DEBATE MISGUIDED?	Tampa Bay Times (FL)	Local	Florida
SENATE'S FOCUS: SAFETY	Tampa Bay Times (FL)	Local	Florida
SIX CLEAR PROPOSALS FOR REASONABLE GUN CONTROL	Tampa Bay Times (FL)	Local	Florida
LEGISLATURE 2018 - Plenty to like, hate in school safety bill	The Daytona Beach News-Journal (FL)	Local	Florida
OUR VIEW - Make progress on gun violence	The Daytona Beach News-Journal (FL)	Local	Florida
Finally, some action on mass shootings	The Florida Times-Union (Jacksonville, FL)	Local	Florida
Gun bill moves on; no assault weapons ban	The Florida Times-Union (Jacksonville, FL)	Local	Florida
Lawmakers feel pressure on guns	The Hill (DC)	Local	Florida*
Red flag' laws gain steam after Stoneman Douglas shooting	The Hill (DC)	Local	Florida*, Rhode Island*
Local agencies hail 'red flag' law - Police can take guns from dangerous people	The Journal Gazette (Fort Wayne, IN)	Local	Florida*
Age limits and waiting periods for assault weapons? Florida legislators considering it	The Miami Herald (FL)	Local	Florida
FLORIDA GUN LAWS - Gun law is supposed to deal with mental health, but it's rarely enforced	The Miami Herald (FL)	Local	Florida
gun laws - Weapons ban wouldn't stop all attacks	The Miami Herald (FL)	Local	Florida
Parkland dad pleads with senators for assault-gun ban	The Miami Herald (FL)	Local	Florida
NEWS-SENTINEL EDITORIAL: Indiana among 'Red Flag law' pioneers	The News-Sentinel (Fort Wayne, IN)	Local	Florida*
Letter: Time to take action after shooting	The Northwest Herald (Crystal Lake, IL)	Local	Florida*
Early efforts on gun control gain traction	The Oregonian (Portland, OR)	Local	Florida*
Empower prey to shoot back - and let teachers pack heat	The Orlando Sentinel (FL)	Local	Florida
Senate rejects ban on assault weapons - Two-year moratorium briefly approved during gun-safety debate	The Orlando Sentinel (FL)	Local	Florida
After Parkland, ideas to fight gun violence	The Patriot-News (Harrisburg, PA)	Local	Florida*
Is Our Campus Safe?	The Spectator: Seattle University (WA)	Local	Florida*
Fla. developing social media app to thwart next school shooting	The State (Columbia, SC)	Local	Florida*
These harsh critics of FBI on Parkland shooter might surprise. They’re ex-agents.	The State (Columbia, SC)	Local	Florida*
Donald Trump maps out plan to prevent school shootings after Florida tragedy	The Washington Times (DC)	Local	Florida*
White House says Trump supports improving background checks on gun owners	The Washington Times (DC)	Local	Florida*
Survivors lash out at president Florida lawmakers weigh bill - letting courts temporarily strip individual gun rights Survivors: Student calls out politicians who are supported by NRA	Daily Herald (Arlington Heights, IL) / Associated Press	National	Florida*
Court orders disarm people at ‘extreme risk’ of violence - Leaders want to keep guns from mentally ill	Dayton Daily News (OH) / USA TODAY	National	Florida*
Democrats, Rubio want 'red flags' to enable gun seizures	St. Louis Post-Dispatch (MO) / Associated Press	National	Florida*
After Sandy Hook, Connecticut Offers Lessons on Gun Control to Florida	The New York Times	National	Florida*
Complicated Balancing Act Between Mental Health and Right to Bear Arms	The New York Times	National	Florida*
How Did This Happen?' Grief and Fury After Florida Shooting	The New York Times	National	Florida*
How a Bad Law and a Big Mistake Drove My Mentally Ill Son Away; Op-Ed Contributor	The New York Times	National	Florida*
Five states allow guns to be seized before someone can commit violence	The Salt Lake Tribune (UT) / The Washington Post	National	Florida*
Few states let courts take guns Spokane case inspired one such law: the Sheena Henderson Act	The Spokesman-Review (Spokane, WA) / Associated Press	National	Florida*
Despite multiple warning signs and FBI tips, how did Fla. shooting happen?	The Washington Post	National	Florida*
Disarming would-be shooters	The Washington Post	National	Florida*
Fla. lawmakers pass gun-control bill	The Washington Post	National	Florida*
Fresh push for gun control	The Washington Post	National	Florida*, Ohio*
In 5 states, individuals ruled a threat can have their firearms taken	The Washington Post	National	Florida*
Most states have no gun 'red flag' laws; Florida high school massacre is forcing lawmakers to allow weapons removal	Torrance Daily Breeze (CA) / Associated Press	National	Florida*
Florida gun bill draws survivors' anger - Proposal includes plans for armed teachers, raised minimum age and mental health care	USA TODAY (Arlington, VA)	National	Florida*
When risk ‘extreme,' 4 states let courts take guns - Such protection orders	USA TODAY (Arlington, VA)	National	Florida*
Three Billboards' inspires real-life billboards - 'Three Billboards Outside Ebbing, Missouri' inspires real-life billboards	Winston-Salem Journal (NC) / The Washington Post	National	Florida*
BAN ON OHIO ABORTIONS FAILS - LAWMAKERS CAN'T OVERRIDE VETO, WILL LOOK TO GOV.-ELECT DEWINE; PAY RAISES, GUN RIGHTS SURVIVE	Akron Beacon Journal (OH)	Local	Ohio
KASICH SIGNS ORDER BARRING GENDER-IDENTITY DISCRIMINATION - GOVERNOR VETOES GUN-RIGHTS MEASURE BECAUSE IT LACKS RED FLAG PROVISION	Akron Beacon Journal (OH)	Local	Ohio
FATAL SHOOTINGS SURGE IN OHIO - STATE'S GUN-DEATH RATE RISES IN 2017 TO HIGHEST NUMBER SINCE RECORDS BEGAN IN 1999	Akron Beacon Journal / The Columbus Dispatch (OH)	Local	Ohio
AREA STUDENTS JOIN PUSH TO END GUN VIOLENCE - Nation remains divided — even among young — on ways to prevent it. COVERING BOTH SIDES	Dayton Daily News (OH)	Local	Ohio
Dems: Measure could have prevented Fla. shooting - Restraining-order bill would remove guns from threats	Dayton Daily News (OH)	Local	Ohio, Florida*
Kasich backs 6 gun control ideas for state - Governor dismisses expected opposition; ‘It’s a different day.’ IN-DEPTH COVERAGE	Dayton Daily News (OH)	Local	Ohio
State considers ‘red flag’ law for gun seizing - Measure would allow confiscation of firearms from those posing risk. CONTINUING COVERAGE	Dayton Daily News (OH)	Local	Ohio
Richard Cordray and Betty Sutton offer the best and most comprehensive plan to protect and support Ohio	Miami Student: Miami University (OH)	Local	Ohio
OHIO GOVERNOR WILL LET CONCEALED CARRY BILL BECOME LAW WITHOUT SIGNATURE	Pittsburgh Post-Gazette (PA)	Local	Ohio*
GOP lawmakers say they'll work to override Kasich's vetoes next week	Springfield News-Sun (OH)	Local	Ohio
Gov. Kasich orders review of Ohio gun background check program	Springfield News-Sun (OH)	Local	Ohio
Governor Race: What you need to know about Richard Cordray, where he stands on issues	Springfield News-Sun (OH)	Local	Ohio
Guns, minimum wage top issues in Democratic governor primary	Springfield News-Sun (OH)	Local	Ohio
Lawmakers vs Kasich on gun rights, pay raise for elected officials, abortion	Springfield News-Sun (OH)	Local	Ohio
Marijuana legalization pushed by Ohio's third-party governor candidates	Springfield News-Sun (OH)	Local	Ohio
Ohio Gov. John Kasich says he has no regrets after 8 years in office	Springfield News-Sun (OH)	Local	Ohio
Stand Your Ground' gun bill headed for vote in Ohio House next week	Springfield News-Sun (OH)	Local	Ohio
Parkland dad off to Ohio - to push for gun-law reform - Guttenberg was invited by Kasich	Sun Sentinel (Fort Lauderdale, FL)	Local	Ohio*
Cincinnati shooting Why was the shooter able to get a gun	The American News (Aberdeen, SD)	Local	Ohio*
An ounce of prevention	The Blade (Toledo, OH)	Local	Ohio
FINAL DAYS IN OFFICE; Kasich vetoes legislation on gun rights; Bill shifted burden of proof, had no 'stand your ground'	The Blade (Toledo, OH)	Local	Ohio
Governor refuses to sign concealed-carry bill	The Blade (Toledo, OH)	Local	Ohio
House passes 'stand your ground' gun bill; Abortion legislation to be reviewed	The Blade (Toledo, OH)	Local	Ohio
Kasich on his own if he decides to seek presidency	The Blade (Toledo, OH)	Local	Ohio
Kasich says special interests stalled goals; Gov. mum on 2020 presidential run	The Blade (Toledo, OH)	Local	Ohio
Kasich snubs bill easing rules on concealed carry; It will be law; he wanted gun reform	The Blade (Toledo, OH)	Local	Ohio
School safety a start	The Blade (Toledo, OH)	Local	Ohio
Take threats more seriously	The Blade (Toledo, OH)	Local	Ohio
The common thread in mass shootings	The Blade (Toledo, OH)	Local	Ohio
12th District hopefuls discuss issues	The Columbus Dispatch (OH)	Local	Ohio
Advocates demand tougher Ohio gun laws	The Columbus Dispatch (OH)	Local	Ohio
DISPATCH ENDORSEMENT - For 12th District Danny O'Connor favored for open seat	The Columbus Dispatch (OH)	Local	Ohio
EDITORIAL - House about to pass wrong gun bill	The Columbus Dispatch (OH)	Local	Ohio
EDITORIAL ENDORSEMENTS - Our recommendations for your vote Tuesday from Ohio governor to judges	The Columbus Dispatch (OH)	Local	Ohio
Editorial on House made a good point	The Columbus Dispatch (OH)	Local	Ohio
Editorial opinion - 2018 in the rearview: A sigh of relief	The Columbus Dispatch (OH)	Local	Ohio
Gun legislation in spotlight this week	The Columbus Dispatch (OH)	Local	Ohio
Gun owners call Kasich 'militant' at hearing	The Columbus Dispatch (OH)	Local	Ohio
Guns top agendas	The Columbus Dispatch (OH)	Local	Ohio
Guns, taxes separate candidates in 12th	The Columbus Dispatch (OH)	Local	Ohio
Heartbeat' legislation vetoed by governor	The Columbus Dispatch (OH)	Local	Ohio
Kasich orders gap closed in gun background checks	The Columbus Dispatch (OH)	Local	Ohio
Kasich vetoes gun-rights bill	The Columbus Dispatch (OH)	Local	Ohio
Lawmakers should work to reduce, not enable, gun deaths	The Columbus Dispatch (OH)	Local	Ohio
Legislators consider gun limits	The Columbus Dispatch (OH)	Local	Ohio
More have registered, but will they vote?	The Columbus Dispatch (OH)	Local	Ohio
NRA's influence on lawmakers debated	The Columbus Dispatch (OH)	Local	Ohio
RED FLAG' LAW - State considers taking guns from at-risk citizens	The Columbus Dispatch (OH)	Local	Ohio
Red flag' legislation could stem school shootings	The Columbus Dispatch (OH)	Local	Ohio
Senate looks at 2 gun bills Kasich backs	The Columbus Dispatch (OH)	Local	Ohio
Speaker: Kasich gun bill won't pass House	The Columbus Dispatch (OH)	Local	Ohio
US House race in spotlight -- PART 2 OF 2	The Columbus Dispatch (OH)	Local	Ohio
Gun law changes embraced by Gov. Kasich introduced in Ohio	The Lima News (OH)	Local	Ohio
Veto overrides possible on hot issues - Veto overrides possible in Ohio on abortion, guns, Medicaid	The Lima News (OH)	Local	Ohio
‘Red flag’ law a common-sense bill	The Plain Dealer (Cleveland, OH)	Local	Ohio
Council seeks state law on ‘red flag’ seizures	The Plain Dealer (Cleveland, OH)	Local	Ohio
Gonzalez, Palmer face off in debate First-time candidates stress their qualifications, differences	The Plain Dealer (Cleveland, OH)	Local	Ohio
Kasich’s gun panel seeks changes	The Plain Dealer (Cleveland, OH)	Local	Ohio
Kasich’s proposals receive backing of Parkland father	The Plain Dealer (Cleveland, OH)	Local	Ohio
Ohio’s schools challenged with gun safety concerns	The Plain Dealer (Cleveland, OH)	Local	Ohio
Republicans: Mike DeWine	The Plain Dealer (Cleveland, OH)	Local	Ohio
Taylor, DeWine almost debate - Republicans mix it up before board	The Plain Dealer (Cleveland, OH)	Local	Ohio
What to know about proposed state gun control legislation	The Post: Ohio University (OH)	Local	Ohio
John Kasich signs executive order to boost gun background check reporting	The Washington Times (DC)	Local	Ohio*
No sea change on gun laws after mass shootings	Brattleboro Reformer (VT) / Associated Press	National	Ohio*
After Parkland, States Pass 50 New Gun-Control Laws	Stateline.org	National	Ohio*, Pennsylvania*
Kasich proposes ‘red flag’ law, other gun changes in state	The Lima News (OH) / Associated Press	National	Ohio
Kasich vetoes gun bill, bars gender identity discrimination	The Lima News (OH) / Associated Press	National	Ohio
Payday loans, guns stalled at statehouse - Payday loans, guns among stalled issues at Ohio Statehouse	The Lima News (OH) / Associated Press	National	Ohio
State rep. files 79 amendments on two bills	Beaver County Times (PA)	Local	Pennsylvania
The right response Time to take action	Bucks County Courier Times (Levittown, PA)	Local	Pennsylvania
Editorial: The Memphis doctor, the Arkansas legislator and the 20-year ban on gun violence research	Knoxville News Sentinel (TN)	Local	Pennsylvania*
Advocates look for action now that gun hearings at Capitol are over	New Castle News (PA)	Local	Pennsylvania
Fight over gun control expected to intensify at Capitol in coming weeks	New Castle News (PA)	Local	Pennsylvania
Gun control bills start to move in PA House	New Castle News (PA)	Local	Pennsylvania
Gun rights protesters rally at Capitol in opposition to gun control bills	New Castle News (PA)	Local	Pennsylvania
Law enforcement groups back red flag gun law	New Castle News (PA)	Local	Pennsylvania
Gun safety after Parkland: Here's every idea the Pa. House has. Will any become reality?	Philly.com (PA)	Local	Pennsylvania
Medical marijuana shops open, compare proposed Pa. maps, shooting survivors speak out: Morning News	Philly.com (PA)	Local	Pennsylvania
No Headline In Original	Pittsburgh Tribune Review (PA)	Local	Pennsylvania
Aclu Troubled By 'Red Flag' Gun Bills, Insufficient Due Process; Group Says Legislation Does Not Provide Sufficient Due Process For People Who Fall Under Suspicion	Providence Journal (RI)	Local	Pennsylvania*
Public safety focus of panel hearings	Standard-Speaker (Hazleton, PA)	Local	Pennsylvania
Around the world	The Bulletin (Bend, OR)	Local	Pennsylvania*, Florida*
EDITORIAL: Improve protection from abuse order's rules on guns	The Citizens' Voice (Wilkes-Barre, PA)	Local	Pennsylvania
your opinion - Inaction is not an option	The Daily News (Lebanon, PA)	Local	Pennsylvania
Students call for stronger gun laws	The Intelligencer (Doylestown, PA)	Local	Pennsylvania
2 weeks of testimony on guns set for House - Rare hearing on 'gun control, NRA bills' to try to find consensus.	The Morning Call (Allentown, PA)	Local	Pennsylvania
Could this be the year Pennsylvania adopts gun safety measures?	The Morning Call (Allentown, PA)	Local	Pennsylvania
Dem candidates broadly agree - Six running for Valley's congressional seat hold televised debate.	The Morning Call (Allentown, PA)	Local	Pennsylvania
Forum discusses 'doing something' - Columbine shooting survivor among observers at Harrisburg hearing	The Morning Call (Allentown, PA)	Local	Pennsylvania
In wake of shootings, Congress has loosened laws	The Morning Call (Allentown, PA)	Local	Pennsylvania
Tenn. shooting spotlights - loophole in Pa. gun law - Court orders guns turned over to family, not police.	The Morning Call (Allentown, PA)	Local	Pennsylvania
Where the Valley's state lawmakers stand	The Morning Call (Allentown, PA)	Local	Pennsylvania
Committee advances gun legislation	The News-Item (Shamokin, PA)	Local	Pennsylvania
Red flag laws could make a difference	The News-Item (Shamokin, PA)	Local	Pennsylvania
What are we waiting for? Time to demand change	The News-Item (Shamokin, PA)	Local	Pennsylvania
Gun talks reflect shifting views	The Patriot-News (Harrisburg, PA)	Local	Pennsylvania
Pa. House continues gun-law dialogue - Expanding background checks among ideas lawmakers consider	The Patriot-News (Harrisburg, PA)	Local	Pennsylvania
Pennsylvania House continues gun-law dialogue - Seizing firearms of those with permanent protection orders among ideas lawmakers consider in hearings	The Patriot-News (Harrisburg, PA)	Local	Pennsylvania
The Subject Was Guns - Here's every idea the Pa. House has on firearms and safety. Will any pass?	The Philadelphia Inquirer (PA)	Local	Pennsylvania
Wolf pushes to end gun-show exception to background checks	The Times Leader (Wilkes-Barre, PA)	Local	Pennsylvania
At least five bills meant to reduce gun violence will be given a chance to move forward in the Pennsylvania	Tribune-Review (Greensburg, PA)	Local	Pennsylvania
Lamb misses the mark on gun issues	University of Pittsburgh - Pittsburgh Campus (PA)	Local	Pennsylvania
Highlights: Students Call for Action Across Nation; Florida Lawmakers Fail to Take Up Assault Rifle	The New York Times	National	Pennsylvania*
In Some States, Taking Guns From Those Deemed Dangerous	The New York Times	National	Pennsylvania*
‘Red flag’ gun control bill a good start despite flaws	Boston Herald (MA)	Local	Rhode Island*
Mentally ill but able to buy guns, Fort Worth man accused in ‘random' killing	Fort Worth Star-Telegram (TX)	Local	Rhode Island*
More states must raise red flags on guns - OTHER OPINION	Grand Forks Herald (ND)	Local	Rhode Island*
Good, Small Steps	New York Post (NY)	Local	Rhode Island*
Bump Stock Ban, Red-flag Law Sail Through Senate; Both Gun-control Measures Approved In 33-to-1 Votes	Providence Journal (RI)	Local	Rhode Island
Fung Facing Criticism From All Sides Over Gun Stance; 2 Gubernatorial Candidates Blast Him For Delaying Comment on Florida School Shooting	Providence Journal (RI)	Local	Rhode Island
Gun Bills On Fast Track To Passage; Senate Judiciary Panel Green-lights Ban On Bump Stocks, Red-flag	Providence Journal (RI)	Local	Rhode Island
Gun Control Divides Candidates; While Incumbent Raimondo Would Like More Controls, Others Disagree; Fung is Silent	Providence Journal (RI)	Local	Rhode Island
Gun-control Bills Easily Win House Ok	Providence Journal (RI)	Local	Rhode Island
Hearings Open In A Sea Of Red And Yellow T-shirts	Providence Journal (RI)	Local	Rhode Island
Legislators Pitch 'Red Flag' Bill; Governor Raimondo To Sign Executive Order Monday Immediately Establishing Policy	Providence Journal (RI)	Local	Rhode Island
Raimondo War Chest Hits $4.3m; Fund Dwarfs Her Rivals, With 14 Times More Than Closest Challenger Alan Fung	Providence Journal (RI)	Local	Rhode Island
Reed Sponsors Bill To Reward States For 'Red Flag' Policies	Providence Journal (RI)	Local	Rhode Island
Rhode Island Makes Moves To Curb Gun Violence	Providence Journal (RI)	Local	Rhode Island
Votes In Full House Thursday On Bump Stock Ban, 'red Flags'	Providence Journal (RI)	Local	Rhode Island
Paulsen backs push for ‘red flag’ gun laws - Staunch NRA ally cites Fla. school shooting in shift.	Star Tribune: Newspaper of the Twin Cities (MN)	Local	Rhode Island*
Fritschner '06_ Gun violence restraining orders are good	The Brown Daily Herald: Brown University (RI)	Local	Rhode Island
Simshauser '20: States' Rights, Revised for Liberals	The Brown Daily Herald: Brown University (RI)	Local	Rhode Island
State to let courts strip gun rights	The Daily Reflector (Greenville, NC)	Local	Rhode Island*
Our View - Raise a red flag on gun violence	The Intelligencer (Doylestown, PA)	Local	Rhode Island*
Middletown Democrats back ban of ‘assault’ firearms	The Newport Daily News (RI)	Local	Rhode Island, Florida*
In related developments	The Orange County Register (Santa Ana, CA)	Local	Rhode Island*
EDI TORIAL - Highs and lows from last week	The Westerly Sun (RI)	Local	Rhode Island
GUEST COMMENTARY - Officer training lays groundwork for R.I. red-flag bill	The Westerly Sun (RI)	Local	Rhode Island
GUEST OPINION - We owe it to the families to talk about gun issues	The Westerly Sun (RI)	Local	Rhode Island
Gun control and safety measures coming before General Assembly	The Westerly Sun (RI)	Local	Rhode Island
LAWMAKERS WEIGH IN ON GUNS	The Westerly Sun (RI)	Local	Rhode Island
State lawmakers eye "red flag" gun bill	Sunday Telegram (MA) / Associated Press	National	Rhode Island*
Around the globe	The Galveston County Daily News (TX) / Associated Press	National	Rhode Island*
R.I. House approves gun bills	The Westerly Sun (RI) / Associated Press	National	Rhode Island
R.I. police chiefs back 'red flag' law	The Westerly Sun (RI) / Associated Press	National	Rhode Island
Rhode Island is first state since Parkland to set red-flag gun policy	The Westerly Sun (RI) / Associated Press	National	Rhode Island
Rhode Island lawmakers pass bump stock ban, red flag law	The Westerly Sun (RI) / Associated Press	National	Rhode Island
Rhode Island lawmakers to take up 'red flag' law, bump stock ban	The Westerly Sun (RI) / Associated Press	National	Rhode Island
Delegation	Bennington Banner (VT)	Local	Vermont
VERMONT LEGISLATURE - Two gun bills advance with 100% support	Bennington Banner (VT)	Local	Vermont
COMMENTARY: 'What about our right to live?'	Brattleboro Reformer (VT)	Local	Vermont
COMMENTARY: Gun bill represents balanced approach	Brattleboro Reformer (VT)	Local	Vermont
COMMENTARY: In the discussion over mental health and guns, words matter	Brattleboro Reformer (VT)	Local	Vermont
State grapples with firearms legislation	Rutland Herald (VT)	Local	Vermont
Vt. rally demands action vs. gun violence	Rutland Herald (VT)	Local	Vermont
What’s at stake	Rutland Herald (VT)	Local	Vermont
Vt. almost had its own gun tragedy, what can we do?	St. Albans Messenger (VT)	Local	Vermont
‘Normal’ guy running for governor - Swanton man wants to encourage discussion	St. Albans Messenger (VT)	Local	Vermont
House taking up gun control Bill - Local delegation splits on party lines	St. Albans Messenger (VT)	Local	Vermont
Another view - Calibrating Florida's new 'red flag' law	Stuart News-Port St. Lucie News / St. Lucie News Tribune / Jupiter Courier / Fort Pierce News (FL)	Local	Vermont*
Gun-reciprocity agreement bad for Kansas: Support Red Flag instead	The Manhattan Mercury (KS)	Local	Vermont*
‘Books, not bullets’ - State House rally demands lawmakers act against gun violence	The Times Argus (Barre-Montpelier VT)	Local	Vermont
Vt. grapples with gun legislation	The Times Argus (Barre-Montpelier VT)	Local	Vermont
VERMONT SENATE - Getting guns away from unsafe hands	Brattleboro Reformer (VT) / Associated Press	National	Vermont
What Are States Doing About Gun Violence After the Florida Shooting?	The New York Times	National	Vermont*, Rhode Island*
Note: An asterisk (*) next to the state name indicates that the article was published outside of that state.
